# Supplementary material for: Fragment-Derived Nicotinic Acid Analogues Inhibit hCA III and Downregulate CA3 Expression in HepG2 Cells
Source: Biomolecules. 2026 Apr 17;16(4):599. doi: 10.3390/biom16040599 (PMC13113631; doi:10.3390/biom16040599)
Supplement: Supplementary file 1 [file biomolecules-16-00599-s001.zip]

Archive with 1 entries (1 files):
- biomolecules-4194297-supplementary.pdf
